# Supplementary material for: Tapetal 3-Ketoacyl-Coenzyme A Synthases Are Involved in Pollen Coat Lipid Accumulation for Pollen-Stigma Interaction in Arabidopsis
Source: Front Plant Sci. 2021 Nov 23;12:770311. doi: 10.3389/fpls.2021.770311 (PMC8650583; doi:10.3389/fpls.2021.770311)
Supplement: Supplementary Table 1 — Primers used in this study. [file Table_1.XLS]

## Sheet: Sheet2
Primer name	Sequence	Usage
KCS7-1-F	CCTTCTTCATCAACTTGCTGC	T-DNA mutant identification
KCS7-1-R	CACGAGACCTGAATTTCATCC
KCS7-2-F	TCTTTTCCCAGTTTGGTTTCT
KCS7-2-R	TCACTAATCCCTGATCGCTCT
KCS15-F	TGGCTTTCCCTTTGTCTACCT
KCS15-R	ATCACCATTGCTGCTTCTTCA
KCS21-1-F	TCGAAACCATCTACCTCGATG
KCS21-1-R	ATCTCCACACCGCACTGTTAC
KCS21-2-F	TGCCGGTTTGCTAGTAGTGC
KCS21-2-R	TGCTTCTTGGGCTTAGTTTGTT
KCS5-qPCR-F	GACAAAAATGGTAACGTGGGAA	qPCR primer
KCS5-qPCR-R	TTTACGTCCGATAAGGGATGAG
KCS6-qPCR-F	TCACTCCAGTTTGACCTAGTTC
KCS6-qPCR-R	GATTCTCATTTGGAACTCGACG
KCS9-qPCR-F	GTCCCAGATCTGTTTATCTCGT
KCS9-qPCR-R	CTCTTCTCCTAAACCAGAACGT
KCS10-qPCR-F	TCCTTGTGGTTAACTGTAGCAT
KCS10-qPCR-R	AATAGCTATGATTCCAGCCGAA
KCS11-qPCR-F	TCTGTTCTTTGCAACGTTAGTG
KCS11-qPCR-R	CCTTTGGCCTCACTATATGCTA
KCS13-qPCR-F	CAAAGGCTCTAGCGATAAACAC
KCS13-qPCR-R	TTCAGATAAAGGCAACACAAGC
KCS20-qPCR-F	GTTCTACCAATGTCCGAACAAC
KCS20-qPCR-R	AGTTCTTCTCAATCTCGTCGAG
KCS7-qPCR-F	ACTTCTCATGTTATCAACCTCCTG
KCS7-qPCR-R	TCGCGTCATCACTAATCCCT
KCS15-qPCR-F	GGCTTTCCCTTTGTCTACCTTC
KCS15-qPCR-R	CTCGATGGCAGTCTCGTTGA
KCS21-qPCR-F	GTATTCCTCGTTCCCTGATGG
KCS21-qPCR-R	TATGCTTCTTGGGCTTAGTTTG
Tub-qPCR-F	GATTTCAAAGATTAGGGAAGAGTA
Tub-qPCR-R	GTTCTGAAGCAAATGTCATAGAG
KCS5-GFP F	GAATTCGAGCTCGGTACCcgtctctgattctgttaaagcg	GFP-fusion contruct
KCS5-GFP R	TCTAGAGGATCCCCGGGTACCTAGTTTAACAACTTCAGGGATA
KCS7-GFP F	GAATTCGAGCTCGGTACCCCGTTAAGTCTCCTAATAACATC
KCS7-GFP R	TCTAGAGGATCCCCGGGTACCAGAAAGAAGCTCTGTCTTCAAT
KCS10-GFP F	GAATTCGAGCTCGGTACCaggtctcaccaccaatcgat
KCS10-GFP R	TCTAGAGGATCCCCGGGTACCGAGAGGCACAGGGTAACGGTTG
KCS15-GFP F	GAATTCGAGCTCGGTACCAGTAATGGAACTTTGACAGCTG
KCS15-GFP R	TCTAGAGGATCCCCGGGTACCGAGATTCCATGGGTTGTTATG
KCS20-GFP F	GAATTCGAGCTCGGTACCgtgaattagtttctgatgagg
KCS20-GFP R	TCTAGAGGATCCCCGGGTACCCGACGATGTAATGGGAGTGATCC
KCS21-GFP F	GAATTCGAGCTCGGTACCCCTTCTCCAAAAGTTGACTAC
KCS21-GFP R	TCTAGAGGATCCCCGGGTACCCAGCTCTTCCTCCTGTATGA
KCS7RT-F	ATGTTATCAACCTCCTGAC	RT-PCR primer
KCS7RT-R	TTACGAGATTAACCGAAAG
KCS15RT-F	AAGATGGTGAATGGTGGAG
KCS15RT-R	ACGAAGATTGACCCTGTGA
KCS21RT-F	CCGGGCACCTGACTCAAAC
KCS21RT-R	AGAATCCCAGCCGCACAAC
MYB99RT-F	TGGAAGAAGATGGGAAACTAGTT
MYB99RT-R	ACAGATACCTCGGTCTCAGACAG
KCS1RT-F	GATCTCAAAGATTGGCACATGG
KCS1RT-R	GCACTATTACACTTGAAACCCG
KCS5RT-F	CGAGCATTTCTGCATCCACG
KCS5RT-R	ATACAATCCGACCACGCTCC
KCS6RT-F	TCACTCCAGTTTGACCTAGTTC
KCS6RT-R	GATTCTCATTTGGAACTCGACG
KCS9RT-F	GTTTCGTGTTGGTGGTTCGG
KCS9RT-R	AACCGGATATCGGTCGATGC
KCS10RT-F	CATGTCTCGTCCTCGCTCTG
KCS10RT-R	CCACAAGGACACCAACGTCT
KCS11RT-F	ATGACCGGTCGAAGCTTGTT
KCS11RT-R	GTTGCACTTGAACCCCGAAC
KCS13RT-F	CACTTGGTCCGCTTGTGTTG
KCS13RT-R	CACGGGTTACCCACCAATGA
KCS20RT-F	CATTTCCTCTCCGCCACACT
KCS20RT-R	CACAGCCAAATGCGTTGTCA
Tub-RT-F	TAGTGTCAGATCCGGTCCGT
Tub-RT-R	TGGAGACGAGGGAATGGGAT
